# Supplementary material for: Which and How Many Patients Should Be Included in Randomised Controlled Trials to Demonstrate the Efficacy of Biologics in Primary Sjögren’s Syndrome?
Source: PLoS One. 2015 Sep 14;10(9):e0133907. doi: 10.1371/journal.pone.0133907 (PMC4569343; doi:10.1371/journal.pone.0133907)
Supplement: S1 File — (XLS) [file pone.0133907.s001.xls]

## Sheet: assessplosone
essdaisup1en0ou1	essprisup50en0ou100	hypergamma01	cryo01	Beta2en01	C4inf12en01	gammacryb2C4en01000	SSA0ou10000	somme3EVA0ou100	patientsincluablesfin
#NULL!	0	0	0	0	0	0	#NULL!	0	#NULL!
1	0	1	0	1	0	1000	10000	0	1001
0	0	0	0	0	0	0	0	0	0
1	0	0	0	0	0	0	10000	0	1
0	100	0	0	1	0	1000	10000	100	1100
0	0	1	0	1	1	1000	10000	100	1100
1	100	0	0	1	1	1000	10000	100	1101
1	0	1	0	0	0	1000	10000	0	1001
0	100	0	0	0	0	0	0	100	100
0	0	0	0	0	0	0	0	0	0
1	100	1	0	1	0	1000	10000	100	1111
0	100	0	0	0	0	0	0	100	100
1	100	0	0	1	0	1000	10000	100	1101
1	100	1	0	1	0	1000	10000	100	1111
0	100	1	0	0	0	1000	10000	100	1110
0	100	0	0	1	1	1000	0	100	1110
0	100	1	0	1	0	1000	10000	100	1100
#NULL!	100	1	0	1	0	1000	10000	100	#NULL!
0	100	0	0	0	0	0	10000	100	100
0	100	0	0	1	1	1000	0	100	1100
0	#NULL!	0	0	0	0	0	0	#NULL!	#NULL!
1	#NULL!	0	0	0	1	1000	10000	#NULL!	#NULL!
1	100	0	0	0	0	0	10000	100	111
0	0	0	0	0	0	0	0	100	110
1	100	1	0	0	0	1000	10000	100	1101
0	0	0	0	0	0	0	10000	0	10
1	0	0	0	0	0	0	0	0	1
0	100	0	0	0	0	0	0	100	100
1	100	0	0	1	0	1000	10000	100	1101
0	100	0	0	0	0	0	10000	100	100
1	0	1	0	1	0	1000	10000	0	1011
1	0	1	0	0	0	1000	10000	0	1001
1	100	1	0	0	0	1000	10000	100	1101
1	0	0	0	0	0	0	0	0	1
0	#NULL!	0	0	0	0	0	10000	#NULL!	#NULL!
1	0	1	0	1	0	1000	10000	0	1001
1	100	0	0	0	0	0	10000	100	101
0	0	0	0	0	0	0	0	0	0
1	0	1	0	1	0	1000	10000	0	1001
0	#NULL!	1	0	1	0	1000	10000	#NULL!	#NULL!
1	#NULL!	0	0	0	0	0	10000	#NULL!	#NULL!
1	100	0	0	1	0	1000	0	100	1101
0	0	0	0	0	0	0	0	100	100
0	100	0	0	1	0	1000	0	100	1100
1	100	1	0	1	0	1000	10000	100	1101
1	#NULL!	1	0	1	0	1000	10000	#NULL!	#NULL!
0	#NULL!	0	0	0	0	0	10000	#NULL!	#NULL!
0	100	0	0	0	0	0	0	100	100
0	#NULL!	0	0	0	0	0	10000	#NULL!	#NULL!
1	100	0	0	0	0	0	10000	100	101
0	0	0	0	0	0	0	0	0	0
1	0	1	0	1	0	1000	10000	0	1001
1	0	1	0	1	0	1000	10000	0	1011
1	0	1	0	1	0	1000	10000	0	1001
1	100	0	0	1	0	1000	10000	100	1101
1	100	0	0	0	0	0	0	100	101
0	100	1	0	1	0	1000	10000	100	1100
1	100	0	0	0	0	0	0	100	101
0	100	0	0	0	0	0	0	100	110
0	100	1	0	0	0	1000	0	100	1100
0	#NULL!	0	0	0	0	0	0	#NULL!	#NULL!
1	0	0	0	0	0	0	10000	0	11
0	0	1	0	1	0	1000	10000	0	1000
1	0	0	0	0	0	0	10000	0	1
0	#NULL!	0	0	0	0	0	10000	#NULL!	#NULL!
1	0	0	0	0	0	0	0	0	11
#NULL!	#NULL!	0	0	0	0	0	#NULL!	#NULL!	#NULL!
0	100	0	0	0	0	0	10000	100	100
1	100	0	0	0	0	0	10000	100	101
0	100	0	0	0	0	0	0	100	100
1	0	0	0	0	0	0	10000	0	1
1	0	1	1	0	1	1000	10000	100	1111
0	100	0	0	0	0	0	10000	100	100
0	100	0	0	0	0	0	10000	100	110
1	0	0	1	0	0	1000	0	0	1011
1	0	1	0	1	0	1000	10000	0	1011
#NULL!	0	0	1	0	0	1000	0	0	#NULL!
1	0	0	1	1	0	1000	10000	0	1001
1	100	0	0	0	0	0	10000	100	101
#NULL!	100	0	1	0	0	1000	10000	100	#NULL!
1	0	1	0	0	0	1000	0	0	1011
1	0	1	0	1	0	1000	10000	100	1101
1	0	1	1	1	1	1000	10000	100	1101
1	0	0	1	1	1	1000	10000	0	1001
1	100	0	1	1	0	1000	10000	100	1111
1	0	0	1	0	0	1000	10000	100	1111
1	0	0	0	1	1	1000	10000	100	1101
1	#NULL!	0	1	1	1	1000	0	#NULL!	#NULL!
1	0	1	0	0	1	1000	10000	0	1001
1	100	0	1	0	0	1000	0	100	1111
0	0	1	0	0	0	1000	10000	0	1010
1	100	1	1	0	0	1000	10000	100	1101
1	0	1	1	0	0	1000	10000	0	1001
1	100	0	1	0	1	1000	10000	100	1101
1	100	0	1	0	0	1000	10000	100	1101
1	100	1	1	0	0	1000	10000	100	1101
1	100	0	1	1	0	1000	10000	100	1111
1	100	1	1	1	1	1000	10000	100	1101
0	#NULL!	1	0	1	0	1000	10000	#NULL!	#NULL!
1	0	1	1	0	0	1000	10000	100	1101
1	#NULL!	1	0	1	0	1000	10000	#NULL!	#NULL!
#NULL!	100	1	1	0	0	1000	10000	100	#NULL!
0	100	0	0	0	0	0	0	100	110
1	100	0	1	0	0	1000	10000	100	1111
0	0	0	1	0	0	1000	0	100	1110
1	#NULL!	1	1	1	0	1000	10000	#NULL!	#NULL!
1	#NULL!	1	1	1	0	1000	10000	#NULL!	#NULL!
1	100	1	1	0	0	1000	10000	100	1101
1	#NULL!	0	1	0	0	1000	10000	#NULL!	#NULL!
1	0	0	1	0	0	1000	10000	100	1111
1	0	0	1	0	1	1000	10000	100	1111
1	100	1	1	0	0	1000	10000	100	1101
1	100	1	0	0	0	1000	0	100	1111
1	100	0	0	0	0	0	0	100	111
0	100	0	0	0	0	0	0	100	110
0	100	0	0	1	0	1000	0	100	1100
1	#NULL!	1	0	1	0	1000	10000	#NULL!	#NULL!
1	0	1	0	1	0	1000	10000	0	1001
1	0	0	0	0	0	0	0	0	11
0	0	1	0	0	0	1000	10000	0	1000
1	100	1	0	0	0	1000	10000	100	1101
1	100	0	0	1	0	1000	10000	100	1111
1	0	0	0	0	0	0	0	100	111
0	100	0	0	0	0	0	0	100	100
1	100	0	0	0	0	0	0	100	111
0	0	0	0	0	0	0	10000	0	0
0	100	0	0	0	0	0	10000	100	100
0	0	1	0	1	0	1000	10000	100	1110
0	100	0	0	0	0	0	10000	100	100
1	100	1	0	1	1	1000	10000	100	1111
1	100	1	0	0	0	1000	10000	100	1111
1	#NULL!	0	0	0	0	0	10000	#NULL!	#NULL!
0	100	0	0	0	0	0	10000	100	100
0	100	0	0	1	0	1000	10000	100	1100
#NULL!	100	1	0	0	0	1000	10000	100	#NULL!
1	100	0	0	0	0	0	0	100	101
1	#NULL!	0	0	0	0	0	0	#NULL!	#NULL!
1	100	0	0	0	0	0	0	100	101
1	100	1	0	1	0	1000	10000	100	1111
1	100	0	0	1	0	1000	0	0	1001
1	0	1	0	1	0	1000	10000	0	1001
1	100	1	0	1	0	1000	0	100	1101
1	100	0	0	0	0	0	0	100	101
1	100	0	0	0	0	0	10000	100	101
0	100	1	0	1	0	1000	10000	100	1110
1	0	0	0	1	0	1000	10000	0	1011
1	0	0	0	0	0	0	0	0	11
1	#NULL!	0	0	0	0	0	0	#NULL!	#NULL!
1	#NULL!	0	0	0	0	0	0	#NULL!	#NULL!
#NULL!	100	0	0	0	0	0	10000	100	#NULL!
1	100	0	0	0	0	0	0	100	111
1	100	0	0	0	0	0	0	100	101
1	100	1	0	1	0	1000	10000	100	1101
1	0	0	0	0	0	0	10000	0	1
#NULL!	100	0	0	1	0	1000	10000	100	#NULL!
1	100	0	0	1	0	1000	10000	100	1101
0	100	0	0	0	0	0	0	100	100
#NULL!	100	0	0	0	0	0	10000	100	#NULL!
1	100	1	0	1	0	1000	10000	100	1101
0	100	1	0	0	0	1000	0	100	1100
0	100	0	0	0	0	0	0	100	100
1	100	1	1	1	0	1000	0	100	1101
1	100	0	0	0	0	0	0	100	101
1	0	0	1	0	0	1000	0	0	1001
1	100	0	0	0	0	0	10000	100	101
1	100	0	1	1	1	1000	10000	100	1101
1	#NULL!	0	0	1	1	1000	10000	#NULL!	#NULL!
0	0	0	0	0	0	0	10000	0	0
1	100	0	0	0	0	0	10000	100	101
1	0	0	1	1	0	1000	10000	0	1001
1	0	1	0	1	0	1000	10000	0	1001
0	#NULL!	1	0	0	0	1000	10000	#NULL!	#NULL!
1	100	0	1	0	0	1000	10000	100	1111
1	100	0	1	1	1	1000	10000	100	1111
1	0	1	0	0	0	1000	10000	0	1001
1	100	0	0	1	0	1000	0	100	1101
1	100	0	0	1	0	1000	0	100	1101
0	0	1	0	0	0	1000	10000	0	1010
0	100	0	0	0	0	0	0	100	100
1	100	1	0	0	1	1000	10000	100	1101
1	0	1	0	1	0	1000	10000	0	1001
0	100	0	1	0	0	1000	10000	0	1000
#NULL!	100	1	0	1	0	1000	10000	100	#NULL!
0	0	1	0	1	0	1000	10000	0	1000
0	0	0	0	0	0	0	10000	0	0
1	100	0	0	1	0	1000	10000	100	1101
1	100	0	1	0	1	1000	0	100	1101
1	100	1	0	0	0	1000	0	100	1101
0	100	0	0	0	0	0	0	100	110
0	100	1	0	1	0	1000	10000	100	1100
1	0	1	0	1	0	1000	10000	100	1101
1	100	0	1	0	0	1000	0	100	1101
1	100	0	0	0	0	0	10000	100	111
1	100	1	0	1	0	1000	10000	100	1101
1	100	0	0	0	0	0	10000	100	101
0	100	0	0	0	0	0	0	100	100
1	0	1	0	0	0	1000	10000	0	1001
1	100	0	0	0	0	0	0	100	101
1	100	0	0	1	0	1000	10000	100	1101
1	100	1	0	1	0	1000	10000	0	1001
1	100	0	0	0	0	0	0	100	101
1	100	0	0	0	0	0	10000	100	101
1	0	0	0	0	0	0	10000	0	11
1	0	0	0	0	0	0	10000	0	1
1	#NULL!	0	1	0	0	1000	0	#NULL!	#NULL!
0	#NULL!	0	0	0	0	0	10000	#NULL!	#NULL!
0	0	0	0	0	0	0	0	0	10
0	0	0	0	0	0	0	0	0	10
0	0	0	0	0	0	0	0	0	0
1	100	0	0	0	0	0	0	100	111
1	0	0	0	0	0	0	0	0	11
0	100	1	0	1	1	1000	10000	100	1100
1	100	0	0	1	0	1000	10000	100	1101
1	0	0	0	0	0	0	10000	0	11
1	100	0	0	0	0	0	10000	100	111
1	0	1	1	1	0	1000	10000	100	1111
1	100	0	0	1	0	1000	10000	100	1111
1	0	1	0	1	0	1000	10000	100	1111
1	0	1	0	1	0	1000	10000	100	1101
1	100	0	0	1	0	1000	10000	100	1101
1	0	1	0	1	0	1000	10000	0	1011
1	0	0	0	0	0	0	10000	0	1
1	100	1	0	0	0	1000	10000	100	1101
1	100	0	0	0	0	0	0	100	101
1	100	0	0	1	0	1000	10000	100	1101
1	0	0	0	0	0	0	0	0	1
0	0	0	1	0	0	1000	10000	0	1000
1	100	0	0	0	0	0	10000	100	111
0	100	0	1	0	0	1000	0	100	1100
0	0	0	0	0	0	0	10000	0	0
0	100	0	0	0	0	0	10000	100	100
0	0	0	0	0	0	0	10000	0	10
1	0	0	0	0	0	0	10000	100	101
0	100	0	0	0	0	0	0	100	100
0	100	0	0	1	0	1000	10000	100	1110
0	100	0	0	0	0	0	0	100	110
0	0	1	0	0	0	1000	10000	0	1000
1	0	0	0	0	0	0	0	100	101
1	100	0	0	0	0	0	0	100	101
1	100	0	1	0	0	1000	0	100	1101
0	0	0	0	0	0	0	0	100	110
0	0	0	0	0	0	0	0	0	0
1	100	0	0	0	0	0	10000	100	101
0	100	0	0	0	0	0	0	100	100
1	#NULL!	1	0	1	0	1000	10000	#NULL!	#NULL!
1	0	0	0	1	0	1000	0	0	1011
0	0	0	0	0	0	0	10000	0	0
1	100	0	0	1	0	1000	0	100	1111
1	0	0	0	0	0	0	0	0	11
1	100	0	0	0	0	0	0	100	101
1	100	0	1	0	1	1000	10000	100	1101
1	100	0	0	0	0	0	0	100	101
1	100	0	0	1	1	1000	10000	100	1101
0	0	0	0	0	0	0	10000	0	10
0	0	0	0	0	0	0	10000	0	0
1	0	1	0	1	0	1000	10000	0	1011
1	100	0	0	1	0	1000	10000	100	1101
0	0	0	0	0	0	0	10000	0	0
1	100	0	0	0	0	0	10000	100	101
0	100	0	0	0	0	0	0	100	100
1	0	1	0	1	0	1000	10000	100	1101
0	0	0	0	0	0	0	0	0	0
0	0	1	0	0	1	1000	10000	0	1000
1	0	1	0	1	0	1000	10000	100	1101
0	100	1	0	1	0	1000	0	100	1110
0	100	0	0	0	0	0	0	100	110
1	0	1	0	0	0	1000	0	0	1001
1	100	0	0	0	0	0	10000	100	101
0	100	0	0	0	0	0	0	100	110
1	0	1	0	1	0	1000	10000	0	1011
1	0	1	0	0	0	1000	10000	0	1011
1	0	0	0	0	0	0	0	0	11
1	100	0	0	0	0	0	10000	100	101
1	0	0	0	0	0	0	0	0	11
1	0	1	0	1	0	1000	10000	0	1011
1	100	0	0	0	0	0	0	100	111
1	0	0	0	0	0	0	0	100	101
1	100	0	0	0	0	0	0	100	101
1	100	0	0	1	0	1000	10000	100	1101
1	#NULL!	0	0	0	0	0	10000	#NULL!	#NULL!
0	0	0	0	1	0	1000	10000	0	1010
1	100	0	0	0	0	0	0	100	101
1	100	1	0	0	0	1000	10000	100	1101
0	0	0	0	1	0	1000	10000	0	1010
1	100	0	0	1	0	1000	0	100	1111
1	0	0	0	0	0	0	10000	0	1
1	0	0	0	1	0	1000	10000	0	1001
0	100	0	0	0	0	0	0	100	100
1	100	0	0	0	0	0	10000	100	111
1	100	1	0	1	0	1000	10000	100	1101
1	100	0	0	1	0	1000	0	100	1101
1	100	0	0	0	0	0	0	100	101
1	100	0	0	0	0	0	0	100	101
1	100	0	0	0	0	0	10000	100	111
1	100	0	0	0	0	0	0	100	101
1	100	0	0	0	0	0	0	100	101
0	100	0	0	0	0	0	0	100	100
0	100	0	0	0	0	0	0	100	100
1	0	0	0	0	0	0	10000	100	101
0	0	0	0	0	0	0	0	100	100
1	100	1	0	1	0	1000	10000	100	1101
0	100	0	0	0	0	0	10000	100	110
0	100	0	0	0	0	0	0	100	100
1	100	0	0	0	0	0	0	100	111
0	100	0	0	0	0	0	0	100	100
1	0	1	0	0	0	1000	10000	0	1011
1	100	0	0	0	0	0	0	100	111
0	100	0	0	0	0	0	0	100	100
1	100	0	0	0	0	0	0	100	101
0	100	0	0	0	0	0	10000	100	110
1	100	1	1	0	0	1000	10000	100	1111
0	100	0	0	1	0	1000	10000	100	1100
1	0	0	0	0	0	0	0	0	11
1	0	0	0	1	0	1000	10000	0	1001
0	100	1	0	0	0	1000	10000	100	1110
1	100	1	0	0	0	1000	10000	100	1111
1	100	0	1	0	0	1000	10000	100	1101
1	0	0	1	0	0	1000	10000	0	1001
1	100	0	1	0	0	1000	0	100	1101
0	0	1	0	0	0	1000	10000	100	1100
1	0	1	0	0	0	1000	10000	100	1101
0	0	0	0	0	0	0	0	100	100
0	100	0	0	0	0	0	0	100	100
1	0	0	1	0	0	1000	10000	0	1011
1	100	0	0	1	0	1000	10000	100	1101
0	100	0	0	0	0	0	0	100	110
1	0	0	0	0	0	0	0	0	1
1	0	1	0	0	0	1000	10000	0	1001
0	0	0	0	1	0	1000	10000	0	1000
1	100	0	0	0	0	0	10000	100	101
1	100	0	1	0	0	1000	0	100	1111
0	100	0	0	0	0	0	10000	100	100
1	0	0	1	0	0	1000	0	0	1001
1	100	0	0	0	0	0	0	100	101
1	0	0	1	0	0	1000	10000	0	1011
1	100	0	1	0	0	1000	10000	100	1101
1	100	0	0	0	0	0	0	100	111
1	100	0	1	0	0	1000	0	0	1001
1	100	0	1	0	0	1000	0	100	1101
1	#NULL!	0	0	0	0	0	0	#NULL!	#NULL!
1	#NULL!	0	0	0	0	0	0	#NULL!	#NULL!
1	#NULL!	0	1	0	0	1000	10000	#NULL!	#NULL!
0	#NULL!	0	1	0	0	1000	0	#NULL!	#NULL!
0	100	1	0	0	0	1000	10000	100	1100
0	0	0	0	0	0	0	10000	0	10
0	100	0	0	0	0	0	0	100	110
1	0	1	0	1	0	1000	10000	0	1001
0	0	0	0	0	0	0	0	0	0
0	0	1	0	1	0	1000	10000	0	1000
#NULL!	100	0	0	0	0	0	10000	100	#NULL!
1	100	0	0	0	0	0	0	100	101
1	0	1	0	0	1	1000	10000	0	1011
1	100	0	0	0	0	0	0	100	101
1	100	0	0	0	0	0	0	100	111
1	100	0	0	0	0	0	0	100	111
0	0	1	0	1	0	1000	#NULL!	0	#NULL!
1	100	0	0	1	0	1000	10000	100	1101
1	100	0	0	0	0	0	0	100	#NULL!
1	100	1	0	0	0	1000	0	100	#NULL!
0	100	0	0	0	0	0	#NULL!	100	110
0	100	0	0	0	0	0	10000	100	110
1	100	0	0	0	0	0	10000	100	101
1	0	0	0	0	0	0	10000	0	1
1	100	0	0	0	0	0	0	100	101
1	100	0	0	0	0	0	0	100	111
1	100	1	0	1	0	1000	10000	100	1101
1	100	1	0	1	0	1000	0	100	1101
1	100	0	0	0	0	0	0	100	101
1	100	0	0	0	0	0	0	100	101
1	0	1	0	0	0	1000	10000	0	1011
1	100	1	0	1	0	1000	10000	100	1111
0	0	0	0	0	0	0	0	0	10
1	100	1	0	0	0	1000	0	100	1111
1	100	0	0	0	0	0	0	100	111
1	0	0	0	0	0	0	0	0	11
0	0	0	0	0	0	0	0	0	10
1	100	0	0	0	0	0	0	100	111
1	#NULL!	1	0	1	0	1000	10000	#NULL!	#NULL!
1	0	1	0	0	0	1000	0	0	1011
1	100	1	0	1	0	1000	0	100	1111
1	100	0	0	0	0	0	0	100	111
1	100	0	0	0	0	0	0	100	111
0	0	0	0	1	0	1000	0	0	1010
0	#NULL!	0	0	0	0	0	0	#NULL!	#NULL!
1	100	0	0	0	0	0	10000	100	101
1	0	1	0	1	0	1000	10000	0	1011
1	100	1	0	1	0	1000	10000	100	1111
1	#NULL!	0	0	0	0	0	#NULL!	#NULL!	#NULL!
0	#NULL!	0	0	0	0	0	#NULL!	#NULL!	#NULL!
0	#NULL!	0	0	0	0	0	#NULL!	#NULL!	#NULL!
1	#NULL!	0	0	0	0	0	#NULL!	#NULL!	#NULL!
1	100	1	0	0	0	1000	0	100	1101
1	100	1	0	0	0	1000	10000	100	1111
1	100	0	0	0	0	0	#NULL!	100	111
1	#NULL!	0	0	1	1	1000	#NULL!	#NULL!	#NULL!
