# Supplementary material for: Which and How Many Patients Should Be Included in Randomised Controlled Trials to Demonstrate the Efficacy of Biologics in Primary Sjögren’s Syndrome?
Source: PLoS One. 2015 Sep 14;10(9):e0133907. doi: 10.1371/journal.pone.0133907 (PMC4569343; doi:10.1371/journal.pone.0133907)
Supplement: S2 File — (ZIP) [file pone.0133907.s002.zip]

Archive with 2 entries (2 files):
- tears_plos_one.sas7bdat
- tears_stat_plos_one.sas
