# Supplementary material for: Which and How Many Patients Should Be Included in Randomised Controlled Trials to Demonstrate the Efficacy of Biologics in Primary Sjögren’s Syndrome?
Source: PLoS One. 2015 Sep 14;10(9):e0133907. doi: 10.1371/journal.pone.0133907 (PMC4569343; doi:10.1371/journal.pone.0133907)
Supplement: S2 File — (ZIP) [file pone.0133907.s002.zip › tears_stat_plos_one.sas]

libname tears 'path to tears_plos_one'; /* Change path */

/* data set: tears_plos_one */


/***************************************************************************/
/* Macro for binary outcome: proc genmod, id link, WITH centre effect      */
/***************************************************************************/

%macro genqual(var);

/* Diff risk */
 proc genmod data=tears.tears_plos_one descending ;
   class centre;
   model &var = RTX / dist=bin link=id;
   repeated subject=centre / type=exch covb;
   estimate 'P (link=id)' int 1 ;
   estimate 'R (link=id)' int 1 RTX 1 ;
   estimate 'R vs P (link=id)' RTX 1 ;
   ods output Estimates=genest;
   by _imputation_;
 run;

 proc sort data=genest; by label; run;

 proc mianalyze data=genest;
   modeleffects LBetaEstimate;
   stderr StdErr;
   by label;
 run;

%mend;


/***************************************************************************/
/* Macro for binary outcome: proc genmod, id link, WITHOUT centre effect   */
/***************************************************************************/

%macro genqual2(var);

/* Diff risk */
 proc genmod data=tears.tears_plos_one descending ;
   class centre;
   model &var = RTX / dist=bin link=id;
   estimate 'P (link=id)' int 1 ;
   estimate 'R (link=id)' int 1 RTX 1 ;
   estimate 'R vs P (link=id)' RTX 1 ;
   ods output Estimates=genest;
   by _imputation_;
 run;

 proc sort data=genest; by label; run;

 proc mianalyze data=genest;
   modeleffects LBetaEstimate;
   stderr StdErr;
   by label;
 run;

%mend;


/*************************************************************************************************************************************/
/*************************************************************************************************************************************/
/*                                                                                                                                   */
/*                                                           STAT ANALYSIS                                                           */
/*                                                                                                                                   */
/*************************************************************************************************************************************/
/*************************************************************************************************************************************/


/*** V3 = WEEK 6 ***/

title 'V3 - DISEASE WEEK 6 - 10mm';
%genqual(OUTCOME10_MALADIE_V3);
title 'V3 - DISEASE WEEK 6 - 20mm';
%genqual(OUTCOME20_MALADIE_V3);
title 'V3 - DISEASE WEEK 6 - 30mm';
%genqual(OUTCOME_MALADIE_V3);

title 'V3 - PAIN WEEK 6 - 10mm';
%genqual(OUTCOME10_DOULEUR_V3);
title 'V3 - PAIN WEEK 6 - 20mm';
%genqual(OUTCOME20_DOULEUR_V3);
title 'V3 - PAIN WEEK 6 - 30mm';
%genqual(OUTCOME_DOULEUR_V3);

title 'V3 - FATIGUE WEEK 6 - 10mm';
%genqual(OUTCOME10_FATIGUE_V3);
title 'V3 - FATIGUE WEEK 6 - 20mm';
%genqual(OUTCOME20_FATIGUE_V3);
title 'V3 - FATIGUE WEEK 6 - 30mm';
%genqual(OUTCOME_FATIGUE_V3);

title 'V3 - DRYNESS WEEK 6 - 10mm';
%genqual(OUTCOME10_SECHE_V3);
title 'V3 - DRYNESS WEEK 6 - 20mm';
%genqual(OUTCOME20_SECHE_V3);
title 'V3 - DRYNESS WEEK 6 - 30mm';
%genqual(OUTCOME_SECHE_V3);

title 'V3 - ESSPRI WEEK 6 - 10mm';
%genqual(OUTCOME10_ESSPRI_V3);
title 'V3 - ESSPRI WEEK 6 - 20mm';
%genqual(OUTCOME20_ESSPRI_V3);
title 'V3 - ESSPRI WEEK 6 - 30mm';
%genqual(OUTCOME_ESSPRI_V3);

title 'V3 - OUTCOME 1 VAS - WEEK 6';
%genqual(OUTCOME1_V3);
title 'V3 - OUTCOME 2 VAS - WEEK 6';
%genqual(OUTCOME_V3);
title 'V3 - OUTCOME 3 VAS - WEEK 6';
%genqual(OUTCOME3_V3);


/*** V4 = WEEK 16 ***/

title 'V4 - DISEASE WEEK 16 - 10mm';
%genqual(OUTCOME10_MALADIE_V4);
title 'V4 - DISEASE WEEK 16 - 20mm';
%genqual(OUTCOME20_MALADIE_V4);
title 'V4 - DISEASE WEEK 16 - 30mm';
%genqual(OUTCOME_MALADIE_V4);

title 'V4 - PAIN WEEK 16 - 10mm';
%genqual(OUTCOME10_DOULEUR_V4);
title 'V4 - PAIN WEEK 16 - 20mm';
%genqual(OUTCOME20_DOULEUR_V4);
title 'V4 - PAIN WEEK 16 - 30mm';
%genqual(OUTCOME_DOULEUR_V4);

title 'V4 - FATIGUE WEEK 16 - 10mm';
%genqual(OUTCOME10_FATIGUE_V4);
title 'V4 - FATIGUE WEEK 16 - 20mm';
%genqual(OUTCOME20_FATIGUE_V4);
title 'V4 - FATIGUE WEEK 16 - 30mm';
%genqual(OUTCOME_FATIGUE_V4);

title 'V4 - DRYNESS WEEK 16 - 10mm';
%genqual(OUTCOME10_SECHE_V4);
title 'V4 - DRYNESS WEEK 16 - 20mm';
%genqual(OUTCOME20_SECHE_V4);
title 'V4 - DRYNESS WEEK 16 - 30mm';
%genqual(OUTCOME_SECHE_V4);

title 'V4 - ESSPRI WEEK 16 - 10mm';
/* %genqual(OUTCOME10_ESSPRI_V4); */ /* Did not converge */
%genqual2(OUTCOME10_ESSPRI_V4);
title 'V4 - ESSPRI WEEK 16 - 20mm';
/* %genqual(OUTCOME20_ESSPRI_V4); */ /* Did not converge */
%genqual2(OUTCOME20_ESSPRI_V4);
title 'V4 - ESSPRI WEEK 16 - 30mm';
%genqual(OUTCOME_ESSPRI_V4);

title 'V4 - OUTCOME 1 VAS - WEEK 16';
%genqual(OUTCOME1_V4);
title 'V4 - OUTCOME 2 VAS - WEEK 16';
%genqual(OUTCOME_V4);
title 'V4 - OUTCOME 3 VAS - WEEK 16';
%genqual(OUTCOME3_V4);


/*** V5 = WEEK 24 ***/

title 'V5 - DISEASE WEEK 24 - 10mm';
%genqual(OUTCOME10_MALADIE_V5);
title 'V5 - DISEASE WEEK 24 - 20mm';
%genqual(OUTCOME20_MALADIE_V5);
title 'V5 - DISEASE WEEK 24 - 30mm';
%genqual(OUTCOME_MALADIE_V5);

title 'V5 - PAIN WEEK 24 - 10mm';
%genqual(OUTCOME10_DOULEUR_V5);
title 'V5 - PAIN WEEK 24 - 20mm';
%genqual(OUTCOME20_DOULEUR_V5);
title 'V5 - PAIN WEEK 24 - 30mm';
%genqual(OUTCOME_DOULEUR_V5);

title 'V5 - FATIGUE WEEK 24 - 10mm';
%genqual(OUTCOME10_FATIGUE_V5);
title 'V5 - FATIGUE WEEK 24 - 20mm';
%genqual(OUTCOME20_FATIGUE_V5);
title 'V5 - FATIGUE WEEK 24 - 30mm';
%genqual(OUTCOME_FATIGUE_V5);

title 'V5 - DRYNESS WEEK 24 - 10mm';
%genqual(OUTCOME10_SECHE_V5);
title 'V5 - DRYNESS WEEK 24 - 20mm';
%genqual(OUTCOME20_SECHE_V5);
title 'V5 - DRYNESS WEEK 24 - 30mm';
%genqual(OUTCOME_SECHE_V5);

title 'V5 - ESSPRI WEEK 24 - 10mm';
%genqual(OUTCOME10_ESSPRI_V5);
title 'V5 - ESSPRI WEEK 24 - 20mm';
%genqual(OUTCOME20_ESSPRI_V5);
title 'V5 - ESSPRI WEEK 24 - 30mm';
%genqual(OUTCOME_ESSPRI_V5);

title 'V5 - OUTCOME 1 VAS - WEEK 24';
%genqual(OUTCOME1_V5);
title 'V5 - OUTCOME 2 VAS - WEEK 24';
%genqual(OUTCOME_V5);
title 'V5 - OUTCOME 3 VAS - WEEK 24';
%genqual(OUTCOME3_V5);
